# Supplementary material for: Self-Assembled Hydrogel Microparticle-Based Tooth-Germ Organoids
Source: Bioengineering (Basel). 2022 May 17;9(5):215. doi: 10.3390/bioengineering9050215 (PMC9137977; doi:10.3390/bioengineering9050215)
Supplement: Supplementary file 1 [file bioengineering-09-00215-s001.zip]

Archive with 1 entries (1 files):
- bioengineering-1697098-supplementary.pdf
